# Supplementary material for: Malware propagation model for cluster-based wireless sensor networks using epidemiological theory
Source: PeerJ Comput Sci. 2021 Sep 15;7:e728. doi: 10.7717/peerj-cs.728 (PMC8459781; doi:10.7717/peerj-cs.728)
Supplement: Supplemental Information 1 [file peerj-cs-07-728-s001.zip]

Archive with 16 entries (15 files):
- malware propagation model/
- malware propagation model/22.vdfx
- malware propagation model/6=0p1.vdfx
- malware propagation model/6=0p5.vdfx
- malware propagation model/6=1.vdfx
- malware propagation model/6=5.vdfx
- malware propagation model/b=0p001.vdfx
- malware propagation model/b=0p003.vdfx
- malware propagation model/b=0p01.vdfx
- malware propagation model/b=0p03.vdfx
- malware propagation model/r=0p5.vdfx
- malware propagation model/r=1.vdfx
- malware propagation model/r=2.vdfx
- malware propagation model/r=3.vdfx
- malware propagation model/SIR-CWSN.2mdl
- malware propagation model/SIR-CWSN.mdl
