# Supplementary material for: Malware propagation model for cluster-based wireless sensor networks using epidemiological theory
Source: PeerJ Comput Sci. 2021 Sep 15;7:e728. doi: 10.7717/peerj-cs.728 (PMC8459781; doi:10.7717/peerj-cs.728)
Supplement: Supplemental Information 1 [file peerj-cs-07-728-s001.zip › malware propagation model/SIR-CWSN.mdl]

{UTF-8}
Infecting'=
	S'I' rate*(σ*3.1415*r*r/Population cluster)*Susceptible'*Infected'
	~	
	~		|

Add rate=
	Population common*b
	~	
	~		|

Add rate‘=
	b*Population cluster
	~	
	~		|

b=
	0.03
	~	
	~		|

I Death=
	b*Infected
	~	
	~		|

I' Death=
	b*Infected'
	~	
	~		|

Infected= INTEG (
	SI-IR-I Death,
		0)
	~	
	~		|

Infected'= INTEG (
	Infecting'-Recovering'-I' Death,
		Initial Infected)
	~	 [0,?]
	~		|

S Death=
	b*Susceptible
	~	
	~		|

S' Death=
	b*Susceptible'
	~	
	~		|

Susceptible= INTEG (
	Add rate-SI-S Death,
		Population common)
	~	
	~		|

R Death=
	b*Recovered
	~	
	~		|

Recovered= INTEG (
	IR+Recovering'-R Death,
		1)
	~	
	~		|

Susceptible'= INTEG (
	Add rate‘-Infecting'-S' Death,
		Population cluster-Initial Infected)
	~	 [0,?]
	~		|

σ=
	0.5
	~	 [0,100]
	~		|

SI=
	SI rate*Infected'*(Susceptible/k)
	~	
	~		|

r=
	1
	~	 [0,100]
	~		|

k=
	100
	~	
	~		|

Population common=
	1000
	~	
	~		|

IR=
	IR rate*Infected
	~	
	~		|

IR rate=
	0.0044
	~	 [0,1]
	~		|

SI rate=
	0.0061
	~	 [0,100]
	~		|

IR' rate=
	0.0044
	~	fraction [0,1]
	~		|

Recovering'=
	Infected'*IR' rate
	~	people
	~		|

Initial Infected=
	25
	~	person [0,50]
	~		|

Population cluster=
	100
	~	people
	~		|

S'I' rate=
	0.0061
	~	fraction [0,0.9]
	~		|

********************************************************
	.Control
********************************************************~
		Simulation Control Parameters
	|

FINAL TIME  = 800
	~	Hour
	~	The final time for the simulation.
	|

INITIAL TIME  = 0
	~	Hour
	~	The initial time for the simulation.
	|

SAVEPER  = 
        TIME STEP
	~	Hour [0,?]
	~	The frequency with which output is stored.
	|

TIME STEP  = 30
	~	Hour [0,?]
	~	The time step for the simulation.
	|

\\\---/// Sketch information - do not modify anything except names
V300  Do not put anything below this section - it will be ignored
*View 1
$192-192-192,0,Times New Roman|12||0-0-0|0-0-0|0-0-255|-1--1--1|-1--1--1|96,96,100,0
10,1,Infected',598,406,32,16,3,3,0,0,-1,0,0,0,0,0,0,0,0,0
10,2,S'I' rate,477,501,43,16,8,3,0,0,-1,0,0,0,0,0,0,0,0,0
12,3,0,606,697,151,151,3,15,0,0,2,0,0,0,0,0,0,0,0,0
Infected',Graph
10,4,Susceptible',359,403,51,13,3,3,0,0,-1,0,0,0,0,0,0,0,0,0
1,5,7,4,100,0,45,22,2,128,0,-1--1--1,|12||0-0-0,1|(440,405)|
1,6,7,1,4,0,43,22,2,192,0,-1--1--1,|12||0-0-0,1|(525,405)|
11,7,310,478,405,7,8,34,3,0,0,1,0,0,0,0,0,0,0,0,0
10,8,Infecting',478,424,33,11,40,3,0,0,-1,0,0,0,0,0,0,0,0,0
1,9,2,8,0,0,0,0,1,192,0,0-0-0,|12||0-0-0,1|(477,467)|
1,10,1,8,1,0,43,0,2,192,0,-1--1--1,|12||0-0-0,1|(593,418)|
10,11,Initial Infected,591,330,59,13,8,3,0,0,-1,0,0,0,0,0,0,0,0,0
1,12,11,1,0,0,0,0,0,192,1,-1--1--1,,1|(593,359)|
10,13,Population cluster,358,334,46,20,8,3,0,0,-1,0,0,0,0,0,0,0,0,0
1,14,13,4,0,0,0,0,0,192,1,-1--1--1,,1|(358,365)|
1,15,11,4,1,0,0,0,0,192,1,-1--1--1,,1|(463,347)|
1,16,4,8,1,0,43,0,3,192,0,255-0-0,|12||0-0-0,1|(414,457)|
10,17,Recovered,782,305,40,16,3,3,0,0,-1,0,0,0,0,0,0,0,0,0
1,18,20,1,100,0,0,22,0,192,0,-1--1--1,,1|(695,407)|
1,19,20,17,4,0,0,22,0,192,0,-1--1--1,,1|(767,360)|
11,20,684,767,407,7,8,34,3,0,0,1,0,0,0,0,0,0,0,0,0
10,21,Recovering',767,431,43,16,40,3,0,0,-1,0,0,0,0,0,0,0,0,0
1,22,1,21,1,0,0,0,3,192,0,0-128-0,|12||0-0-0,1|(633,446)|
10,23,IR' rate,761,509,33,13,8,3,0,0,-1,0,0,0,0,0,0,0,0,0
1,24,23,21,0,0,0,0,1,192,0,0-0-0,|12||0-0-0,1|(763,478)|
12,25,0,911,698,151,151,3,15,0,0,2,0,0,0,0,0,0,0,0,0
Recovered,graph
12,26,0,302,697,151,151,3,15,0,0,2,0,0,0,0,0,0,0,0,0
Susceptible',graph
10,27,Susceptible,311,193,53,27,3,3,0,0,0,0,0,0,0,0,0,0,0,0
10,28,Infected,593,194,53,27,3,3,0,0,0,0,0,0,0,0,0,0,0,0
1,29,31,17,4,0,0,22,0,0,0,-1--1--1,,1|(766,248)|
1,30,31,28,100,0,0,22,0,0,0,-1--1--1,,1|(700,199)|
11,31,464,766,199,11,8,33,3,0,0,4,0,0,0,0,0,0,0,0,0
10,32,IR,798,199,21,11,40,3,0,0,-1,0,0,0,0,0,0,0,0,0
10,33,Population common,314,53,46,20,8,3,0,0,0,0,0,0,0,0,0,0,0,0
1,34,33,27,1,0,0,0,0,64,1,-1--1--1,,1|(306,79)|
1,35,37,28,4,0,0,22,0,0,0,-1--1--1,,1|(488,193)|
1,36,37,27,100,0,0,22,0,0,0,-1--1--1,,1|(392,193)|
11,37,376,429,193,8,11,34,3,0,0,1,0,0,0,0,0,0,0,0,0
10,38,SI,429,215,11,11,40,3,0,0,-1,0,0,0,0,0,0,0,0,0
1,39,27,38,1,0,0,0,0,64,0,-1--1--1,,1|(341,145)|
1,40,1,38,0,0,0,0,0,64,0,-1--1--1,,1|(515,313)|
10,41,SI rate,367,266,30,13,8,3,0,0,0,0,0,0,0,0,0,0,0,0
1,42,41,38,1,0,0,0,0,64,0,-1--1--1,,1|(367,261)|
1,43,28,32,1,0,0,0,0,64,0,-1--1--1,,1|(619,157)|
10,44,IR rate,827,150,31,13,8,3,0,0,0,0,0,0,0,0,0,0,0,0
1,45,44,32,1,0,0,0,0,64,0,-1--1--1,,1|(809,201)|
10,46,r,534,502,9,13,8,3,0,0,0,0,0,0,0,0,0,0,0,0
1,47,46,8,1,0,0,0,0,64,0,-1--1--1,,1|(501,467)|
10,48,σ,551,473,11,13,8,3,0,0,0,0,0,0,0,0,0,0,0,0
1,49,48,8,1,0,0,0,0,64,0,-1--1--1,,1|(513,461)|
10,50,k,429,275,10,13,8,3,0,0,0,0,0,0,0,0,0,0,0,0
1,51,50,38,1,0,0,0,0,64,0,-1--1--1,,1|(438,241)|
12,52,48,70,190,25,15,0,3,0,0,-1,0,0,0,0,0,0,0,0,0
1,53,55,27,4,0,0,22,0,0,0,-1--1--1,,1|(218,190)|
1,54,55,52,100,0,0,22,0,0,0,-1--1--1,,1|(128,190)|
11,55,48,170,190,8,11,34,3,0,0,1,0,0,0,0,0,0,0,0,0
10,56,Add rate,170,211,31,11,40,3,0,0,-1,0,0,0,0,0,0,0,0,0
12,57,48,58,405,25,15,0,3,0,0,-1,0,0,0,0,0,0,0,0,0
1,58,60,4,4,0,0,22,0,0,0,-1--1--1,,1|(255,405)|
1,59,60,57,100,0,0,22,0,0,0,-1--1--1,,1|(134,405)|
11,60,48,194,405,8,11,34,3,0,0,1,0,0,0,0,0,0,0,0,0
10,61,Add rate‘,194,426,33,11,40,3,0,0,-1,0,0,0,0,0,0,0,0,0
10,62,b,130,293,11,13,8,3,0,0,0,0,0,0,0,0,0,0,0,0
1,63,62,56,0,0,0,0,0,64,0,-1--1--1,,1|(146,257)|
1,64,33,56,0,0,0,0,0,64,0,-1--1--1,,1|(242,131)|
1,65,62,61,1,0,0,0,0,64,0,-1--1--1,,1|(147,369)|
1,66,13,61,0,0,0,0,0,64,0,-1--1--1,,1|(274,381)|
12,67,48,307,505,25,15,0,3,0,0,-1,0,0,0,0,0,0,0,0,0
1,68,70,67,4,0,0,22,0,0,0,-1--1--1,,1|(307,457)|
1,69,70,4,100,0,0,22,0,0,0,-1--1--1,,1|(318,432)|
11,70,48,318,457,11,8,33,3,0,0,4,0,0,0,0,0,0,0,0,0
10,71,S' Death,373,457,44,11,40,3,0,0,-1,0,0,0,0,0,0,0,0,0
12,72,48,594,275,25,15,0,3,0,0,-1,0,0,0,0,0,0,0,0,0
1,73,75,72,4,0,0,22,0,0,0,-1--1--1,,1|(594,255)|
1,74,75,28,100,0,0,22,0,0,0,-1--1--1,,1|(594,227)|
11,75,48,594,242,11,8,33,3,0,0,4,0,0,0,0,0,0,0,0,0
10,76,I Death,632,242,27,11,40,3,0,0,-1,0,0,0,0,0,0,0,0,0
12,77,48,309,267,25,15,0,3,0,0,-1,0,0,0,0,0,0,0,0,0
1,78,80,77,4,0,0,22,0,0,0,-1--1--1,,1|(309,249)|
1,79,80,27,100,0,0,22,0,0,0,-1--1--1,,1|(309,225)|
11,80,48,309,238,11,8,33,3,0,0,4,0,0,0,0,0,0,0,0,0
10,81,S Death,347,238,28,11,40,3,0,0,-1,0,0,0,0,0,0,0,0,0
12,82,48,597,513,25,15,0,3,0,0,-1,0,0,0,0,0,0,0,0,0
1,83,85,82,4,0,0,22,0,0,0,-1--1--1,,1|(597,484)|
1,84,85,1,100,0,0,22,0,0,0,-1--1--1,,1|(597,438)|
11,85,48,597,462,11,8,33,3,0,0,4,0,0,0,0,0,0,0,0,0
10,86,I' Death,636,462,28,11,40,3,0,0,-1,0,0,0,0,0,0,0,0,0
12,87,48,946,309,25,15,0,3,0,0,-1,0,0,0,0,0,0,0,0,0
1,88,90,87,4,0,0,22,0,0,0,-1--1--1,,1|(903,309)|
1,89,90,17,100,0,0,22,0,0,0,-1--1--1,,1|(845,309)|
11,90,48,877,309,8,11,34,3,0,0,1,0,0,0,0,0,0,0,0,0
10,91,R Death,877,331,29,11,40,3,0,0,-1,0,0,0,0,0,0,0,0,0
1,92,27,81,0,0,0,0,0,64,0,-1--1--1,,1|(330,218)|
1,93,62,81,0,0,0,0,0,64,0,-1--1--1,,1|(223,269)|
1,94,4,71,0,0,0,0,0,64,0,-1--1--1,,1|(364,424)|
1,95,62,71,0,0,0,0,0,64,0,-1--1--1,,1|(242,369)|
1,96,28,76,0,0,0,0,0,64,0,-1--1--1,,1|(613,220)|
1,97,62,76,0,0,0,0,0,64,0,-1--1--1,,1|(366,268)|
1,98,1,86,0,0,0,0,0,64,0,-1--1--1,,1|(614,430)|
1,99,62,86,0,0,0,0,0,64,0,-1--1--1,,1|(367,371)|
1,100,17,91,0,0,0,0,0,64,0,-1--1--1,,1|(828,316)|
1,101,62,91,0,0,0,0,0,64,0,-1--1--1,,1|(487,310)|
12,102,0,1648,217,200,200,3,44,0,0,2,0,0,0,0,0,0,0,0,0
Infected,Graph
12,103,0,1229,219,200,200,3,44,0,0,2,0,0,0,0,0,0,0,0,0
Susceptible,Graph
1,104,13,8,0,0,0,0,0,64,0,-1--1--1,,1|(417,379)|
///---\\\
:TABLE TABLE
:TITLE TABLE
:PRETTYNUM
:FONT Times New Roman|12||0-0-0
:VAR Infecting
:L<%^E!@
1:b=0p03.vdfx
1:b=0p01.vdfx
1:b=0p003.vdfx
1:b=0p001.vdfx
1:22.vdfx
4:Time
5:Susceptible'
9:b=0p03
19:100,0
24:0
25:840
26:840
23:0
15:0,0,0,0,0,0
27:0,
34:0,
42:1
72:0
73:0
35:Date
36:YYYY-MM-DD
37:2000
38:1
39:1
40:5
41:0
95:0
96:0
97:0
77:0
78:0
93:0
94:0
92:0
91:0
90:0
87:0
75:
43:
